# Supplementary material for: Plasma Metabolite Profiles Following Consumption of Animal Protein and Soybean-Based Diet in Hypercholesterolemic Postmenopausal Women
Source: Metabolites. 2022 Feb 25;12(3):209. doi: 10.3390/metabo12030209 (PMC8952012; doi:10.3390/metabo12030209)
Supplement: Supplementary file 1 [file metabolites-12-00209-s001.zip]

Archive with 1 entries (1 files):
- metabolites-1582176-supplementary.pdf
